# Supplementary material for: Apolipoprotein A4 Elevates Sympathetic Activity and Thermogenesis in Male Mice
Source: Nutrients. 2023 May 26;15(11):2486. doi: 10.3390/nu15112486 (PMC10255745; doi:10.3390/nu15112486)
Supplement: Supplementary file 1 [file nutrients-15-02486-s001.zip]

Archive with 1 entries (1 files):
- nutrients-2386652-supplementary.pdf
